# Supplementary material for: Different Responses of Bacteria and Archaea to Environmental Variables in Brines of the Mahai Potash Mine, Qinghai-Tibet Plateau
Source: Microorganisms. 2023 Aug 3;11(8):2002. doi: 10.3390/microorganisms11082002 (PMC10458105; doi:10.3390/microorganisms11082002)
Supplement: Supplementary file 1 [file microorganisms-11-02002-s001.zip]

Archive with 1 entries (1 files):
- microorganisms-2453327-supplementary.pdf
